# Supplementary material for: Driving Factors Influencing Soil Microbial Community Succession of Coal Mining Subsidence Areas during Natural Recovery in Inner Mongolia Grasslands
Source: Microorganisms. 2023 Dec 31;12(1):87. doi: 10.3390/microorganisms12010087 (PMC10818900; doi:10.3390/microorganisms12010087)
Supplement: Supplementary file 1 [file microorganisms-12-00087-s001.zip]

Archive with 1 entries (1 files):
- microorganisms-2781964-supplementary.pdf
